# Supplementary material for: Whole genome sequence-based analysis of Staphylococcus aureus isolated from bovine mastitis in Thuringia, Germany
Source: Front Microbiol. 2023 Aug 25;14:1216850. doi: 10.3389/fmicb.2023.1216850 (PMC10486899; doi:10.3389/fmicb.2023.1216850)
Supplement: Supplementary file 1 [file Table_1.XLSX]

## Sheet: Metadata
ID	S.Type	Collection.date	City	ZIP	MALDI-TOF	Growth on MRSA-Mastitis media	CT_q-PCR mecA	E-test Oxacillin	VITEK-2	MRSA
20CS0422	398	2020-10-01	Neuhaus-Schierschnitz	99998	S. aureus	+	18.4745	+	+	+
20CS0423	398	2020-10-02	Bad Salzungen	99998	S. aureus	-	39.44	-	-	-
20CS0424	398	2020-10-02	Unstrut-Hainich-Kreis	99998	S. aureus	+	18.1703	+	+	+
20CS0425	398	2020-10-30	Unstrut-Hainich-Kreis	99998	S. aureus	+	19.4398	+	+	+
20CS0426	398	2020-11-03	Abteroda Stadt Berka/Werra	99998	S. aureus	+	19.3441	+	+	+
21CS0029	398	2021-01-29	Unstrut-Hainich-Kreis	99998	S. aureus	+	19.2151	+	+	+
21CS0031	398	2021-01-29	Unstrut-Hainich-Kreis	99998	S. aureus	+	18.9738	+	+	+
21CS0033	398	2020-12-03	Kreis Altenburger Land	99998	S. aureus	+	19.8585	+	+	+
21CS0131	398	2021-05-04	Unstrut-Hainich-Kreis	99192	S. aureus	+	29.1423	+	+	+
21CS0132	398	2021-04-30	Clodra Stadt Berga Elster	99192	S. aureus	+	18.187	+	+	+
21CS0133	504	2021-06-17	Altenburg	99192	S. aureus	-	38.5257	-	-	-
21CS0134	398	2021-05-25	Nesse-Apfelstädt	96524	S. aureus	+	33.2136	+	+	+
21CS0135	398	2021-05-04	Unstrut-Hainich-Kreis	96524	S. aureus	+	19.7701	+	+	+
21CS0136	504	2021-06-17	Altenburg	4603	S. aureus	-	38.67	-	-	-
21CS0137	398	2021-05-27	Unstrut-Hainich-Kreis	99998	S. aureus	+	17.5087	+	+	+
21CS0188	398	2021-06-25	Lange-rla	36433	S. aureus	+	18.8224	+	+	+
21CS0189	398	2021-07-13	Tanna bei Schleiz	99837	S. aureus	+	18.3896	+	+	+
21CS0190	398	2021-07-14	Kreis Altenburger Land	4603	S. aureus	+	18.7554	+	+	+
21CS0191	398	2021-07-14	Unstrut-Hainich-Kreis	7980	S. aureus	+	19.376	+	+	+
21CS0192	398	2021-07-28	Unstrut-Hainich-Kreis	4601	S. aureus	+	29.21	+	+	+
21CS0193	1074	2021-08-02	Bad Salzungen	99192	S. aureus	-	39.18	-	-	-
21CS0661	1074	2021-08-05	Remptendorf	4600	S. aureus	-	39.90	-	-	-
21CS0662	1074	2021-08-10	Tanna b Schleiz	7381	S. aureus	-	39.31	-	-	-
21CS0663	504	2021-08-18	Unstrut-Hainich-Kreis	7922	S. aureus	-	30.21	-	-	-
21CS0664	582	2021-09-02	Unstrut-Hainich-Kreis	36433	S. aureus	-	39.88	-	-	-
21CS0665	398	2021-09-03	Sonneberg	7368	S. aureus	+	18.54	+	+	+
21CS0666	398	2021-09-30	Unstrut-Hainich-Kreis	7922	S. aureus	+	23.97	+	+	+
21CS0667	1074	2021-09-30	Unstrut-Hainich-Kreis	99998	S. aureus	-	39.14	-	-	-
21CS0668	398	2021-10-12	Neuhaus-Schierschnitz	99947	S. aureus	+	19.98	+	+	+
21CS0670	479	2021-11-29	Gefell b Schleiz	99998	S. aureus	-	40.2	-	-	-
21CS0671	398	2021-12-01	Nesse-Apfelstädt	99998	S. aureus	+	26.43	+	+	+
21CS0672	398	2021-12-06	Osthausen-Wülfershausen	96524	S. aureus	+	15.51	+	+	+
21CS0673	398	2021-12-08	Nesse-Apfelstädt	7926	S. aureus	+	17.03	+	+	+
22CS0019	398	2021-12-20	Nesse-Apfelstädt	99310	S. aureus	+	16.85	+	+	+
22CS0128	398	2022-02-03	Nesse-Apfelstädt	99192	S. aureus	+	18.43	+	+	+
22CS0129	398	2022-02-15	Bad Salzungen	36433	S. aureus	+	22.65	+	+	+
22CS0203	398	2022-06-16	Bad Köstritz	7586	S. aureus	+	21.99	+	+	+
22CS0204	398	2022-03-29	Neuhaus-Schierschnitz	96524	S. aureus	+	25.9	+	+	+
22CS0205	398	2022-03-29	Ronneburg	7580	S. aureus	+	28.9	+	+	+
22CS0206	398	2022-04-07	Schwarzbach	7589	S. aureus	+	26.31	+	+	+

## Sheet: phenotypic AMR
ID	Benzylpenicillin	Oxacillin	Gentamicin	Ciprofloxacin	Moxifloxacin	Erythromycin	Clindamycin	Linezolid	Teicoplanin	Vancomycin	Tetracyclin	Tigecyclin	Fosfomycin	Fusidinsäure	Rifampicin	Trimethoprim/Sulfamethoxazol	R. classes	MDR
20CS0422	+	+	+	-	-	-	-	-	-	-	+	-	-	-	-	+	4	Yes
20CS0423	+	-	-	-	-	-	-	-	-	-	+	-	-	-	-	-	2	No
20CS0424	+	+	-	+	+	-	-	-	-	-	+	-	-	-	-	-	3	Yes
20CS0425	+	+	-	+	+	-	-	-	-	-	+	-	-	-	-	-	3	Yes
20CS0426	+	+	-	-	-	-	-	-	-	-	+	-	-	-	-	-	2	No
21CS0029	+	+	-	+	+	-	-	-	-	-	+	-	-	-	-	-	2	No
21CS0031	+	+	-	+	+	-	-	-	-	-	+	-	-	-	-	-	3	Yes
21CS0033	+	+	-	-	-	-	-	-	-	-	+	-	-	-	-	-	2	No
21CS0131	+	+	-	+	+	-	-	-	-	-	+	-	-	-	-	-	3	Yes
21CS0132	+	+	+	+	+	-	-	-	-	-	+	-	-	-	-	+	5	Yes
21CS0133	-	-	-	-	-	-	-	-	-	-	-	-	-	-	-	-	0	No
21CS0134	+	+	+	-	-	-	-	-	-	-	+	-	-	-	-	-	3	Yes
21CS0135	+	+	-	+	+	-	-	-	-	-	+	-	-	-	-	-	3	Yes
21CS0136	+	-	+	-	-	-	-	-	-	-	+	-	-	-	-	-	3	+
21CS0137	+	+	-	+	+	-	-	-	-	-	+	-	-	-	-	-	3	Yes
21CS0188	+	+	-	+	+	-	+	-	-	-	+	-	-	-	-	+	5	Yes
21CS0189	+	+	+	+	+	-	-	-	-	-	+	-	-	-	-	-	4	Yes
21CS0190	+	+	-	-	-	-	-	-	-	-	+	-	-	-	-	-	2	No
21CS0191	+	+	-	-	-	-	-	-	-	-	+	-	-	-	-	-	2	No
21CS0192	+	+	-	+	+	-	-	-	-	-	+	-	-	-	-	-	3	Yes
21CS0193	-	-	-	-	-	-	-	-	-	-	-	-	-	-	-	-	0	No
21CS0661-1	-	-	-	-	-	-	-	-	-	-	-	-	-	-	-	-	0	No
21CS0662-1	-	-	-	-	-	-	-	-	-	-	-	-	-	-	-	-	0	No
21CS0663-1	-	-	-	-	-	-	-	-	-	-	-	-	-	-	-	-	0	No
21CS0664-1	-	-	-	-	-	-	-	-	-	-	-	-	-	-	-	-	0	No
21CS0665-1	+	+	+	-	+	-	-	-	-	-	+	-	-	-	-	+	5	Yes
21CS0666-1	+	+	-	+	+	-	-	-	-	-	+	-	-	-	-	-	4	Yes
21CS0667-1	-	-	-	-	-	-	-	-	-	-	-	-	-	-	-	-	0	No
21CS0668-1	+	+	+	-	-	-	-	-	-	-	+	-	-	-	-	+	4	Yes
21CS0670-1	-	-	-	-	-	-	-	-	-	-	-	-	-	-	-	-	0	No
21CS0671-1	+	+	+	-	-	-	-	-	-	-	+	-	-	-	-	-	3	Yes
21CS0672-1	+	+	-	-	-	+	+	-	-	-	+	-	-	-	-	+	5	Yes
21CS0673-1	+	+	+	-	-	-	-	-	-	-	+	-	-	-	-	-	3	Yes
22CS0019-1	+	+	+	-	-	-	-	-	-	-	+	-	-	-	-	-	3	Yes
22CS0128	+	+	+	-	-	-	-	-	-	-	+	-	-	-	-	-	3	Yes
22CS0129	+	+	-	-	-	-	-	-	-	-	+	-	-	-	-	-	2	No
22CS0203	+	+	-	+	+	-	-	-	-	-	+	-	-	-	-	+	4	Yes
22CS0204	+	+	+	-	-	-	-	-	-	-	+	-	-	-	-	+	4	Yes
22CS0205	+	+	-	-	-	-	-	-	-	-	+	-	-	-	-	-	2	No
22CS0206	+	+	-	+	+	-	-	-	-	-	+	-	-	-	-	+	4	Yes

## Sheet: allAMRfinder
Type	ID	NumberFound	tet(M)	tet(K)	tet(38)		dfrG	dfrK		mecA	mecR1		glpT_A100V	glpT_F3I	murA_D278E	murA_E291D	fosB	murA_T396N	glpT_L27F		blaZ	blaI	blaR1	blaPC1
			TETRACYCLINE				TRIMETHOPRIM			BETA-LACTAM			FOSFOMYCIN								BETA-LACTAM
			TETRACYCLINE				TRIMETHOPRIM			METHICILLIN			FOSFOMYCIN								BETA-LACTAM
398	20CS0422	23	+	+	+	R	+	-	R	+	-	R	+	+	+	+	-	-	-	S	+	+	-	-	R
398	20CS0423	17	+	-	+	R	-	-	S	-	-	S	+	+	+	+	-	-	-	S	+	+	-	-	R
398	20CS0424	21	+	+	+	R	-	-	S	+	-	R	+	+	+	+	-	-	-	S	+	+	-	-	R
398	20CS0425	21	+	+	+	R	-	-	S	+	-	R	+	+	+	+	-	-	-	S	+	+	-	-	R
398	20CS0426	20	+	+	+	R	-	-	S	+	-	R	+	+	+	+	-	-	-	S	+	+	-	-	R
398	21CS0029	22	+	+	+	R	-	-	S	+	-	R	+	+	+	+	-	-	-	S	+	+	-	-	R
398	21CS0031	22	+	+	+	R	-	-	S	+	-	R	+	+	+	+	-	-	-	S	+	+	-	-	R
398	21CS0033	20	+	+	+	R	-	-	S	+	-	R	+	+	+	+	-	-	-	S	+	+	-	-	R
398	21CS0131	21	+	+	+	R	-	-	S	+	-	R	+	+	+	+	-	-	-	S	+	+	-	-	R
398	21CS0132	24	+	-	+	R	-	+	R	+	+	R	+	+	+	+	-	-	-	S	+	+	-	-	R
504	21CS0133	22	-	-	+	S	-	-	S	-	-	S	+	-	-	+	-	+	+	S	-	-	-	-	S
398	21CS0134	21	+	+	+	R	-	-	S	+	-	R	+	+	+	+	-	-	-	S	+	+	-	-	R
398	21CS0135	21	+	+	+	R	-	-	S	+	-	R	+	+	+	+	-	-	-	S	+	+	-	-	R
504	21CS0136	22	-	-	+	R	-	-	S	-	-	R	+	-	-	+	-	+	+	S	-	-	-	-	R
398	21CS0137	21	+	+	+	R	-	-	S	+	-	R	+	+	+	+	-	-	-	S	+	+	-	-	R
398	21CS0188	32	+	+	+	R	+	-	R	+	-	R	+	+	+	+	-	-	-	S	+	+	+	-	R
398	21CS0189	22	+	+	+	R	-	-	S	+	-	R	+	+	+	+	-	-	-	S	+	+	-	-	R
398	21CS0190	19	+	+	+	R	-	-	S	+	-	R	+	+	+	+	-	-	-	S	+	+	-	-	R
398	21CS0191	19	+	+	+	R	-	-	S	+	-	R	+	+	+	+	-	-	-	S	+	+	-	-	R
398	21CS0192	21	+	+	+	R	-	-	S	+	-	R	+	+	+	+	-	-	-	S	+	+	-	-	R
1074	21CS0193	21	-	-	+	S	-	-	S	-	-	S	+	-	-	+	-	+	+	S	-	-	-	-	S
1074	21CS0661	22	-	-	+	S	-	-	S	-	-	S	+	-	-	+	-	+	+	S	-	-	-	-	S
1074	21CS0662	22	-	-	+	S	-	-	S	-	-	S	+	-	-	+	-	+	+	S	-	-	-	-	S
504	21CS0663	22	-	-	+	S	-	-	S	-	-	S	+	-	-	+	-	+	+	S	-	-	-	-	S
582	21CS0664	20	-	-	+	S	-	-	S	-	-	S	-	-	-	-	+	-	-	S	+	+	+	-	S
398	21CS0665	23	+	+	+	R	+	-	R	+	-	R	+	+	+	+	-	-	-	S	+	+	-	-	R
398	21CS0666	22	+	+	+	R	-	-	S	+	-	R	+	+	+	+	-	-	-	S	+	+	-	-	R
1074	21CS0667	22	-	-	+	S	-	-	S	-	-	S	+	-	-	+	-	+	+	S	-	-	-	-	S
398	21CS0668	22	+	+	+	R	+	-	R	+	-	R	+	+	+	+	-	-	-	S	+	+	-	-	R
479	21CS0670	20	-	-	+	S	-	-	S	-	-	S	+	-	-	+	-	+	-	S	-	-	-	-	S
398	21CS0671	20	+	+	+	R	-	-	S	+	-	R	+	+	+	+	-	-	-	S	+	+	-	-	R
398	21CS0672	27	+	+	+	R	+	-	R	+	-	R	+	+	+	+	-	-	-	S	-	+	+	+	R
398	21CS0673	20	+	+	+	R	-	-	S	+	-	R	+	+	+	+	-	-	-	S	+	+	-	-	R
398	22CS0019	20	+	+	+	R	-	-	S	+	-	R	+	+	+	+	-	-	-	S	+	+	-	-	R
398	22CS0128	20	+	+	+	R	-	-	S	+	-	R	+	+	+	+	-	-	-	S	+	+	-	-	R
398	22CS0129	18	+	-	+	R	-	-	S	+	-	R	+	+	+	+	-	-	-	S	+	+	-	-	R
398	22CS0203	25	+	+	+	R	+	-	R	+	-	R	+	+	+	+	-	-	-	S	+	+	+	-	R
398	22CS0204	22	+	+	+	R	+	-	R	+	-	R	+	+	+	+	-	-	-	S	+	+	-	-	R
398	22CS0205	21	+	+	+	R	+	-	S	+	-	R	+	+	+	+	-	-	-	S	+	+	-	-	R
398	22CS0206	25	+	+	+	R	+	-	R	+	-	R	+	+	+	+	-	-	-	S	+	+	+	-	R
8	ASM1342v1	19	-	-	+		-	-		-	-		-	-	-	-	+	-	-		-	-	-	-
	Total		31	28	40	32	9	1	9	30	1	31	39	31	31	39	1	8	7	0	31	32	5	1	32

## Sheet: Resfinder
Type	ID	NUM_FOUND	aac.6...aph.2..._1	aadD_1	ant.6..Ia_2	ant.9..Ia_1	str_2	Gentamicin	blaZ_138	blaZ_29	blaZ_78	Benzylpenicillin	dfrG_1	dfrK_2	Trimethoprim	erm.A._1	Erythromycin	mecA_6	mecA_8	Methicillin	tet.K._1	tet.M._13	Tetracycline	vga.A.V_1	vga.E._1	lsa.E._1	lnu.B._2
398	20CS0422	7	+	.	.	.	.	R	+	.	.	R	+	.	R	.	S	.	+	R	+	+	R	+	.	.	.
398	20CS0423	2	.	.	.	.	.	S	+	.	.	R	.	.	S	.	S	.	.	S	.	+	R	.	.	.	.
398	20CS0424	4	.	.	.	.	.	S	+	.	.	R	.	.	S	.	S	.	+	R	+	+	R	.	.	.	.
398	20CS0425	4	.	.	.	.	.	S	+	.	.	R	.	.	S	.	S	.	+	R	+	+	R	.	.	.	.
398	20CS0426	4	.	.	.	.	.	S	+	.	.	R	.	.	S	.	S	.	+	R	+	+	R	.	.	.	.
398	21CS0029	4	.	.	.	.	.	S	+	.	.	R	.	.	S	.	S	.	+	R	+	+	R	.	.	.	.
398	21CS0031	4	.	.	.	.	.	S	+	.	.	R	.	.	S	.	S	.	+	R	+	+	R	.	.	.	.
398	21CS0033	4	.	.	.	.	.	S	+	.	.	R	.	.	S	.	S	.	+	R	+	+	R	.	.	.	.
398	21CS0131	4	.	.	.	.	.	S	+	.	.	R	.	.	S	.	S	.	+	R	+	+	R	.	.	.	.
398	21CS0132	6	+	.	.	.	+	R	+	.	.	R	.	+	R	.	S	+	.	R	.	+	R	.	.	.	.
504	21CS0133	0	.	.	.	.	.	S	.	.	.	S	.	.	S	.	S	.	.	S	.	.	S	.	.	.	.
398	21CS0134	5	+	.	.	.	.	R	+	.	.	R	.	.	S	.	S	.	+	R	+	+	R	.	.	.	.
398	21CS0135	4	.	.	.	.	.	S	+	.	.	R	.	.	S	.	S	.	+	R	+	+	R	.	.	.	.
504	21CS0136	0	.	.	.	.	.	R	.	.	.	R	.	.	S	.	S	.	.	R	.	.	R	.	.	.	.
398	21CS0137	4	.	.	.	.	.	S	+	.	.	R	.	.	S	.	S	.	+	R	+	+	R	.	.	.	.
398	21CS0188	9	.	+	+	.	.	S	.	+	.	R	+	.	R	.	S	.	+	R	+	+	R	.	.	+	+
398	21CS0189	5	+	.	.	.	.	R	+	.	.	R	.	.	S	.	S	.	+	R	+	+	R	.	.	.	.
398	21CS0190	4	.	.	.	.	.	S	+	.	.	R	.	.	S	.	S	.	+	R	+	+	R	.	.	.	.
398	21CS0191	4	.	.	.	.	.	S	+	.	.	R	.	.	S	.	S	.	+	R	+	+	R	.	.	.	.
398	21CS0192	4	.	.	.	.	.	S	+	.	.	R	.	.	S	.	S	.	+	R	+	+	R	.	.	.	.
1074	21CS0193	0	.	.	.	.	.	S	.	.	.	S	.	.	S	.	S	.	.	S	.	.	S	.	.	.	.
1074	21CS0661	0	.	.	.	.	.	S	.	.	.	S	.	.	S	.	S	.	.	S	.	.	S	.	.	.	.
1074	21CS0662	0	.	.	.	.	.	S	.	.	.	S	.	.	S	.	S	.	.	S	.	.	S	.	.	.	.
504	21CS0663	0	.	.	.	.	.	S	.	.	.	S	.	.	S	.	S	.	.	S	.	.	S	.	.	.	.
582	21CS0664	1	.	.	.	.	.	S	.	+	.	S	.	.	S	.	S	.	.	S	.	.	S	.	.	.	.
398	21CS0665	7	+	.	.	.	.	R	+	.	.	R	+	.	R	.	S	.	+	R	+	+	R	+	.	.	.
398	21CS0666	4	.	.	.	.	.	S	+	.	.	R	.	.	S	.	S	.	+	R	+	+	R	.	.	.	.
1074	21CS0667	0	.	.	.	.	.	S	.	.	.	S	.	.	S	.	S	.	.	S	.	.	S	.	.	.	.
398	21CS0668	6	+	.	.	.	.	R	+	.	.	R	+	.	R	.	S	.	+	R	+	+	R	.	.	.	.
479	21CS0670	0	.	.	.	.	.	S	.	.	.	S	.	.	S	.	S	.	.	S	.	.	S	.	.	.	.
398	21CS0671	5	+	.	.	.	.	R	+	.	.	R	.	.	S	.	S	.	+	R	+	+	R	.	.	.	.
398	21CS0672	8	.	.	.	+	.	S	.	.	+	R	+	.	R	+	R	.	+	R	+	+	R	.	+	.	.
398	21CS0673	5	+	.	.	.	.	R	+	.	.	R	.	.	S	.	S	.	+	R	+	+	R	.	.	.	.
398	22CS0019	5	+	.	.	.	.	R	+	.	.	R	.	.	S	.	S	.	+	R	+	+	R	.	.	.	.
398	22CS0128	5	+	.	.	.	.	R	+	.	.	R	.	.	S	.	S	.	+	R	+	+	R	.	.	.	.
398	22CS0129	3	.	.	.	.	.	S	+	.	.	R	.	.	S	.	S	.	+	R	.	+	R	.	.	.	.
398	22CS0203	6	.	.	.	.	.	S	.	+	.	R	+	.	R	.	S	.	+	R	+	+	R	+	.	.	.
398	22CS0204	6	+	.	.	.	.	R	+	.	.	R	+	.	R	.	S	.	+	R	+	+	R	.	.	.	.
398	22CS0205	6	.	.	.	.	.	S	+	.	.	R	+	.	S	.	S	.	+	R	+	+	R	+	.	.	.
398	22CS0206	6	.	.	.	.	.	S	.	+	.	R	+	.	R	.	S	.	+	R	+	+	R	+	.	.	.
8	ASM1342v1	0	.	.	.	.	.		.	.	.		.	.		.		.	.		.	.		.	.	.	.
			11	1	1	1	1	12	27	4	1	32	9	1	9	1	1	1	29	31	28	31	32	5	1	1	1

## Sheet: card
Type	ID	NUM_FOUND	AAC.6...Ie.APH.2..Ia	ANT.4...Ib	ANT.6..Ia	Gentamicin	ermA	Erythromycin	PC1_blaZ.	Benzylpenicillin	FosB	Fosfomycin	dfrG	dfrK	Trimethoprim	mecA	Methicillin	tet.38.	tet.K.	tetM	Tetracycline	vgaALC	vgaE	lsaE	norA Efflux pump	LmrS Multidrug Efflux pump	mepA multidrug export protein	mepR multidrug export protein	arlR virulence regulator	arlS virulence regulator	mgrA regulator virulence
398	20CS0422	15	+	.	.	R	.	S	+	R	.	S	+	.	R	+	R	+	+	+	R	+	.	.	+	+	+	+	+	+	+
398	20CS0423	10	.	.	.	S	.	S	+	R	.	S	.	.	S	.	S	+	.	+	R	.	.	.	+	+	+	+	+	+	+
398	20CS0424	12	.	.	.	S	.	S	+	R	.	S	.	.	S	+	R	+	+	+	R	.	.	.	+	+	+	+	+	+	+
398	20CS0425	12	.	.	.	S	.	S	+	R	.	S	.	.	S	+	R	+	+	+	R	.	.	.	+	+	+	+	+	+	+
398	20CS0426	12	.	.	.	S	.	S	+	R	.	S	.	.	S	+	R	+	+	+	R	.	.	.	+	+	+	+	+	+	+
398	21CS0029	12	.	.	.	S	.	S	+	R	.	S	.	.	S	+	R	+	+	+	R	.	.	.	+	+	+	+	+	+	+
398	21CS0031	12	.	.	.	S	.	S	+	R	.	S	.	.	S	+	R	+	+	+	R	.	.	.	+	+	+	+	+	+	+
398	21CS0033	12	.	.	.	S	.	S	+	R	.	S	.	.	S	+	R	+	+	+	R	.	.	.	+	+	+	+	+	+	+
398	21CS0131	12	.	.	.	S	.	S	+	R	.	S	.	.	S	+	R	+	+	+	R	.	.	.	+	+	+	+	+	+	+
398	21CS0132	13	+	.	.	R	.	S	+	R	.	S	.	+	R	+	R	+	.	+	R	.	.	.	+	+	+	+	+	+	+
504	21CS0133	8	.	.	.	S	.	S	.	S	.	S	.	.	S	.	S	+	.	.	S	.	.	.	+	+	+	+	+	+	+
398	21CS0134	13	+	.	.	R	.	S	+	R	.	S	.	.	S	+	R	+	+	+	R	.	.	.	+	+	+	+	+	+	+
398	21CS0135	12	.	.	.	S	.	S	+	R	.	S	.	.	S	+	R	+	+	+	R	.	.	.	+	+	+	+	+	+	+
504	21CS0136	8	.	.	.	R	.	S	.	R	.	S	.	.	S	.	R	+	.	.	R	.	.	.	+	+	+	+	+	+	+
398	21CS0137	12	.	.	.	S	.	S	+	R	.	S	.	.	S	+	R	+	+	+	R	.	.	.	+	+	+	+	+	+	+
398	21CS0188	16	.	+	+	S	.	S	+	R	.	S	+	.	R	+	R	+	+	+	R	.	.	+	+	+	+	+	+	+	+
398	21CS0189	13	+	.	.	R	.	S	+	R	.	S	.	.	S	+	R	+	+	+	R	.	.	.	+	+	+	+	+	+	+
398	21CS0190	12	.	.	.	S	.	S	+	R	.	S	.	.	S	+	R	+	+	+	R	.	.	.	+	+	+	+	+	+	+
398	21CS0191	12	.	.	.	S	.	S	+	R	.	S	.	.	S	+	R	+	+	+	R	.	.	.	+	+	+	+	+	+	+
398	21CS0192	12	.	.	.	S	.	S	+	R	.	S	.	.	S	+	R	+	+	+	R	.	.	.	+	+	+	+	+	+	+
1074	21CS0193	8	.	.	.	S	.	S	.	S	.	S	.	.	S	.	S	+	.	.	S	.	.	.	+	+	+	+	+	+	+
1074	21CS0661	8	.	.	.	S	.	S	.	S	.	S	.	.	S	.	S	+	.	.	S	.	.	.	+	+	+	+	+	+	+
1074	21CS0662	8	.	.	.	S	.	S	.	S	.	S	.	.	S	.	S	+	.	.	S	.	.	.	+	+	+	+	+	+	+
504	21CS0663	8	.	.	.	S	.	S	.	S	.	S	.	.	S	.	S	+	.	.	S	.	.	.	+	+	+	+	+	+	+
582	21CS0664	10	.	.	.	S	.	S	+	S	+	S	.	.	S	.	S	+	.	.	S	.	.	.	+	+	+	+	+	+	+
398	21CS0665	15	+	.	.	R	.	S	+	R	.	S	+	.	R	+	R	+	+	+	R	+	.	.	+	+	+	+	+	+	+
398	21CS0666	12	.	.	.	S	.	S	+	R	.	S	.	.	S	+	R	+	+	+	R	.	.	.	+	+	+	+	+	+	+
1074	21CS0667	8	.	.	.	S	.	S	.	S	.	S	.	.	S	.	S	+	.	.	S	.	.	.	+	+	+	+	+	+	+
398	21CS0668	14	+	.	.	R	.	S	+	R	.	S	+	.	R	+	R	+	+	+	R	.	.	.	+	+	+	+	+	+	+
479	21CS0670	8	.	.	.	S	.	S	.	S	.	S	.	.	S	.	S	+	.	.	S	.	.	.	+	+	+	+	+	+	+
398	21CS0671	13	+	.	.	R	.	S	+	R	.	S	.	.	S	+	R	+	+	+	R	.	.	.	+	+	+	+	+	+	+
398	21CS0672	15	.	.	.	S	+	R	+	R	.	S	+	.	R	+	R	+	+	+	R	.	+	.	+	+	+	+	+	+	+
398	21CS0673	13	+	.	.	R	.	S	+	R	.	S	.	.	S	+	R	+	+	+	R	.	.	.	+	+	+	+	+	+	+
398	22CS0019	13	+	.	.	R	.	S	+	R	.	S	.	.	S	+	R	+	+	+	R	.	.	.	+	+	+	+	+	+	+
398	22CS0128	13	+	.	.	R	.	S	+	R	.	S	.	.	S	+	R	+	+	+	R	.	.	.	+	+	+	+	+	+	+
398	22CS0129	11	.	.	.	S	.	S	+	R	.	S	.	.	S	+	R	+	.	+	R	.	.	.	+	+	+	+	+	+	+
398	22CS0203	14	.	.	.	S	.	S	+	R	.	S	+	.	R	+	R	+	+	+	R	+	.	.	+	+	+	+	+	+	+
398	22CS0204	14	+	.	.	R	.	S	+	R	.	S	+	.	R	+	R	+	+	+	R	.	.	.	+	+	+	+	+	+	+
398	22CS0205	14	.	.	.	S	.	S	+	R	.	S	+	.	S	+	R	+	+	+	R	+	.	.	+	+	+	+	+	+	+
398	22CS0206	14	.	.	.	S	.	S	+	R	.	S	+	.	R	+	R	+	+	+	R	+	.	.	+	+	+	+	+	+	+
8	ASM1342v1	9	.	.	.		.		.		100.00		.	.		.		+	.	.		.	.	.	+	+	+	+	+	+	+
			11	1	1	12	1	1	32	32	1	0	9	1	9	30	31	40	28	31	32	5	1	1	40	40	40	40	40	40	40

## Sheet: ncbi
Type	ID	NUM_FOUND	ant.4...Ia	ant.6..Ia	ant.9..Ia	aph.2....Ih	Gentamicin	blaI_of_Z	blaPC1	blaR1	blaZ	Benzylpenicillin	dfrG	dfrK	Trimethoprim	erm.A.	Erythromycin	fosB.	Fosfomycin	lnu.B.	lsa.E.	mecA	Methicillin	spw	tet.38.	tet.K.	tet.M.	Tetracycline	vga.A.	vga.E.	lnu.B.	lsa.E.	str	Gentamicin
398	20CS0422	10	.	.	.	+	R	+	.	+	+	R	+	.	R	.	S	.	S	.	.	+	R	.	100	+	+	R	+	.	.	.	.	R
398	20CS0423	5	.	.	.	.	S	+	.	+	+	R	.	.	S	.	S	.	S	.	.	.	S	.	+	.	+	R	.	.	.	.	.	S
398	20CS0424	7	.	.	.	.	S	+	.	+	+	R	.	.	S	.	S	.	S	.	.	+	R	.	+	+	+	R	.	.	.	.	.	S
398	20CS0425	7	.	.	.	.	S	+	.	+	+	R	.	.	S	.	S	.	S	.	.	+	R	.	+	+	+	R	.	.	.	.	.	S
398	20CS0426	7	.	.	.	.	S	+	.	+	+	R	.	.	S	.	S	.	S	.	.	+	R	.	+	+	+	R	.	.	.	.	.	S
398	21CS0029	7	.	.	.	.	S	+	.	+	+	R	.	.	S	.	S	.	S	.	.	+	R	.	+	+	+	R	.	.	.	.	.	S
398	21CS0031	7	.	.	.	.	S	+	.	+	+	R	.	.	S	.	S	.	S	.	.	+	R	.	+	+	+	R	.	.	.	.	.	S
398	21CS0033	7	.	.	.	.	S	+	.	+	+	R	.	.	S	.	S	.	S	.	.	+	R	.	+	+	+	R	.	.	.	.	.	S
398	21CS0131	7	.	.	.	.	S	+	.	+	+	R	.	+	S	.	S	.	S	.	.	+	R	.	+	+	+	R	.	.	.	.	.	S
398	21CS0132	9	.	.	.	+	R	+	.	+	+	R	.	+	R	.	S	.	S	.	.	+	R	.	+	.	+	R	.	.	.	.	+	R
504	21CS0133	1	.	.	.	.	S	.	.	.	.	S	.	.	S	.	S	.	S	.	.	.	S	.	+	.	.	S	.	.	.	.	.	S
398	21CS0134	8	.	.	.	+	R	+	.	+	+	R	.	.	S	.	S	.	S	.	.	+	R	.	+	+	+	R	.	.	.	.	.	R
398	21CS0135	7	.	.	.	.	S	+	.	+	+	R	.	.	S	.	S	.	S	.	.	+	R	.	+	+	+	R	.	.	.	.	.	S
504	21CS0136	1	.	.	.	.	R	.	.	.	.	R	.	.	S	.	S	.	S	.	.	.	R	.	+	.	.	R	.	.	.	.	.	R
398	21CS0137	7	.	.	.	.	S	+	.	+	+	R	.	.	S	.	S	.	S	.	.	+	R	.	+	+	+	R	.	.	.	.	.	S
398	21CS0188	13	+	+	.	.	S	+	.	+	+	R	+	.	R	.	S	.	S	+	+	+	R	+	+	+	+	R	.	.	+	+	.	S
398	21CS0189	8	.	.	.	+	R	+	.	+	+	R	.	.	S	.	S	.	S	.	.	+	R	.	+	+	+	R	.	.	.	.	.	R
398	21CS0190	7	.	.	.	.	S	+	.	+	+	R	.	.	S	.	S	.	S	.	.	+	R	.	+	+	+	R	.	.	.	.	.	S
398	21CS0191	7	.	.	.	.	S	+	.	+	+	R	.	.	S	.	S	.	S	.	.	+	R	.	+	+	+	R	.	.	.	.	.	S
398	21CS0192	7	.	.	.	.	S	+	.	+	+	R	.	.	S	.	S	.	S	.	.	+	R	.	+	+	+	R	.	.	.	.	.	S
1074	21CS0193	1	.	.	.	.	S	.	.	.	.	S	.	.	S	.	S	.	S	.	.	.	S	.	+	.	.	S	.	.	.	.	.	S
1074	21CS0661	1	.	.	.	.	S	.	.	.	.	S	.	.	S	.	S	.	S	.	.	.	S	.	+	.	.	S	.	.	.	.	.	S
1074	21CS0662	1	.	.	.	.	S	.	.	.	.	S	.	.	S	.	S	.	S	.	.	.	S	.	+	.	.	S	.	.	.	.	.	S
504	21CS0663	1	.	.	.	.	S	.	.	.	.	S	.	.	S	.	S	.	S	.	.	.	S	.	+	.	.	S	.	.	.	.	.	S
582	21CS0664	5	.	.	.	.	S	+	.	+	+	S	.	.	S	.	S	+	S	.	.	.	S	.	+	.	.	S	.	.	.	.	.	S
398	21CS0665	10	.	.	.	+	R	+	.	+	+	R	+	.	R	.	S	.	S	.	.	+	R	.	+	+	+	R	+	.	.	.	.	R
398	21CS0666	7	.	.	.	.	S	+	.	+	+	R	.	.	S	.	S	.	S	.	.	+	R	.	+	+	+	R	.	.	.	.	.	S
1074	21CS0667	1	.	.	.	.	S	.	.	.	.	S	.	.	S	.	S	.	S	.	.	.	S	.	+	.	.	S	.	.	.	.	.	S
398	21CS0668	9	.	.	.	+	R	+	.	+	+	R	+	.	R	.	S	.	S	.	.	+	R	.	+	+	+	R	.	.	.	.	.	R
479	21CS0670	1	.	.	.	.	S	.	.	.	.	S	.	.	S	.	S	.	S	.	.	.	S	.	+	.	.	S	.	.	.	.	.	S
398	21CS0671	8	.	.	.	+	R	+	.	+	+	R	.	.	S	.	S	.	S	.	.	+	R	.	+	+	+	R	.	.	.	.	.	R
398	21CS0672	11	.	.	+	.	S	+	+	+	.	R	+	.	R	+	R	.	S	.	.	+	R	.	+	+	+	R	.	+	.	.	.	S
398	21CS0673	7	.	.	.	.	R	+	.	+	+	R	.	.	S	.	S	.	S	.	.	+	R	.	+	+	+	R	.	.	.	.	.	R
398	22CS0019	8	.	.	.	+	R	+	.	+	+	R	.	.	S	.	S	.	S	.	.	+	R	.	+	+	+	R	.	.	.	.	.	R
398	22CS0128	8	.	.	.	+	R	+	.	+	+	R	.	.	S	.	S	.	S	.	.	+	R	.	+	+	+	R	.	.	.	.	.	R
398	22CS0129	6	.	.	.	.	S	+	.	+	+	R	.	.	S	.	S	.	S	.	.	+	R	.	+	.	+	R	.	.	.	.	.	S
398	22CS0203	9	.	.	.	.	S	+	.	+	+	R	+	.	R	.	S	.	S	.	.	+	R	.	+	+	+	R	+	.	.	.	.	S
398	22CS0204	9	.	.	.	+	R	+	.	+	+	R	+	.	R	.	S	.	S	.	.	+	R	.	+	+	+	R	.	.	.	.	.	R
398	22CS0205	9	.	.	.	.	S	+	.	+	+	R	+	.	S	.	S	.	S	.	.	+	R	.	+	+	+	R	+	.	.	.	.	S
398	22CS0206	9	.	.	.	.	S	100.00	.	+	+	R	+	.	R	.	S	.	S	.	.	+	R	.	+	+	+	R	+	.	.	.	.	S
8	ASM1342v1	2	.	.	.	.		.	.	.	.		.	.		.		100.00		.	.	.		.	+	.	.		.	.	.	.	.
			1	1	1	10	12	32	1	32	31	32	9	1	9	1	1	1	0	1	1	30	31	1	40	28	31	32	5	1	1	1	1	12

## Sheet: AMR genes
Antimicrobial	tested antimicrobial drug	Phenotypic	Genes	All_ resfinder	All_Card	All_ncbi	All_AMR	CC398 (31)	CC504 (3)	CC1074 (4)	CC582 (1)	CC479 (1)
phosphonic antibiotics	Fosfomycin	0	glpT_A100v				39
			glpT_F3I				31
			murA_D278E				31
			murA_E291D				39
			fosB		1	1	1				1
			murA_T396N				8
			glpT_L27F				7
beta-lactam antibiotic	Methicillin	31	mecA	30	30	30	30	30
			mecR				1	1
			mecA/R				1	1
Tetracycline	Tetracyclin	32	tetM	31	31	31	31	31
			tetK	28	28	28	28	28
			TetM/K	28	28	28	28	28
Trimethoprim	Trimethoprim/Sulfamethoxazol	9	dfrG	9	9	9	9	9
			dfrK	1	1	1	1	1
			dfrG/K	0	0	0	0
Beta-lactam	Benzylpenicillin (Pen.G)	32	blaZ	27	31	31	31	31
			blaI			32	32
			blaR		40	32	5
			blaPC		40	1	1
Macrolide	Erythromycin	1	erm.A	1	1	1	1	1
			(macrolides, lincosamides, and streptogramin B)
			lmrS				40
			erm.A/ lmrS				1	1
Aminoglycoside	Gentamicin	12	ant(6)-Ia	1	1	1	1
			aac(6')-Ie-aph(2'')	11	1		10
			str	1		1	1
			spw			1	1
			aadD1	1			1
			ant(9)-Ia	1		1	1
			ant(4')-Ia			1
			aph(2")-Ih			10
Lincosamide/Streptogramin			Vga(E)	1	1	1	1
			vgaALC		5
			Vga(A)	5		5	5
			Inu(B)	1		1	1
			Isa(E)	1	1	1	1
Quinolone	Ciprofloxacin	14	parC_S80F				14	14
	Moxifloxacin	14	gyrA_S84L				14	14
			parC_S80Y				1	1
			parC_S80F/ gyrA_S84L				13	13
Multidrug Efflux pump			norA		40
			LmrS		40
			mepA		40
			mepR		40

## Sheet: Virulence factors
Virulence genes	all vfdb	allAMR	% of isolates (allvfdb)	ST398	ST504	ST1074	ST582	ST479
				31	3	4	1	1
1*Intracellular Adhesions
icaA	40	NA	1	31	3	4	1	1
icaB	40	NA	1	31	3	4	1	1
icaC	40	40	1	31	3	4	1	1
icaD	40	NA	1	31	3	4	1	1
icaR	40	NA	1	31	3	4	1	1
1*fibronectin binding proteins
fnbA	32	NA	80	31	0	0	0	1
fnbB	31	NA	77.5	30	0	0	0	0
1*extracellular adherence/major histocompatibility complex analogous protein (eap-map)
map	33	NA	82.5	31	0	0	1	1
1*Ser-Asp rich fibrinogen-binding proteins
sdrC	14	NA	35	7	3	3	1	0
sdrD	1	NA	2.5%	0	0	0	1	0
sdrE	40	NA	1	31	3	4	1	1
1*Clumbing factor
clfA, B	39	NA	97.5	31	2	4	1	1
1*adherence category elastin binding protein
ebp	39	NA	97.5	31	3	4	1	0
2*Leukotoxins
lukD	NA	9	22.5%	0	0	0	1	0
2*Leucocidins
lukF.PV-P83	9	NA	22.5%	0	3	4	1	1
2*Type VII secretion system
esaA	40	NA	1	31	3	4	1	1
esaB	40	NA	1	31	3	4	1	1
esaC	8	NA	20	0	3	4	0	1
essA	40	NA	1	31	3	4	1	1
essB	40	NA	1	31	3	4	1	1
essC	9	NA	22.5%	0	3	4	1	1
esxA	40	NA	1	31	3	4	1	1
esxB	8	NA	20	0	3	4	0	1
2* Hemolysins
Hlb (Beta hemolysisn)	40	33	1	31	3	4	1	1
Hld (Delta hemolysisn)	40	39	1	31	3	4	1	1
hlgA (Gamma hemolysins)	40	40	1	31	3	4	1	1
hlgB (Gamma hemolysins)	40	NA	1	31	3	4	1	1
hlgC (Gamma hemolysins)	40	40	1	31	3	4	1	1
hly.hla (Alpha hemolysins)	40	NA	1	31	3	4	1	1
3*Enterotoxin-like genes
selZ	NA	7	17.5%	0	3	4	0	0
sey	NA	7	17.5%	0	3	4	0	0
selX	NA	8	20	0	3	4	0	1
sel26	NA	31	77.5	31	0	0	0	0
3*Enterotoxins
sem	NA	8	20	0	3	4	0	1
sea	1	1	2.5%	1	0	0	0	0
sei	NA	8	20	0	3	4	0	1
seu	NA	8	20	0	3	4	0	1
sen	NA	8	20	0	3	4	0	1
4*iron-regulated surface determinants
isdA	40	NA	1	31	3	4	1	1
isdB	40	NA	1	31	3	4	1	1
isdC	40	NA	1	31	3	4	1	1
isdD	40	NA	1	31	3	4	1	1
isdE	40	NA	1	31	3	4	1	1
isdF	40	NA	1	31	3	4	1	1
isdG	40	NA	1	31	3	4	1	1
5*Staphylococcal complement inhibitor
scn	2	2	5	1	0	0	1	0
5*Staphylococcal protein A
sbi	40	NA	1	31	3	4	1	1
spa	28	NA	70	27	0	0	1	0
5*Capsular polysaccharide type 8 biosynthesis protein cap8A
cap8A-G	39	NA	97.5	30	3	4	1	1
cap8H-K	9	NA	22.5%	0	3	4	1	1
cap8L-P	40	NA	100	31	3	4	1	1
5*Chemotaxis inhibitory protein
chp	2	NA	5	1	0	0	1	0
5*Staphylokinase
sak	1	NA	2.5%	1	0	0	0	0
6*Serine Protease
splA	NA	9	22.5%	4	3	0	1	1
splB	NA	9	22.5%	4	3	0	1	1
splE	NA	1	2.5%	0	0	0	1	0
6*Lipases
lip	40	NA	1	31	3	4	1	1
geh	40	NA	1	31	3	4	1	1
6*hyaluronate lyase
hysA	40	NA	1	31	3	4	1	1
6*von-Willebrand factor binding protien
vWbp	1	NA	2.5%	0	0	0	0	1
6*Cysteine proteases
sspA	40	NA	1	31	3	4	1	1
sspB	40	NA	1	31	3	4	1	1
sspC	40	NA	1	31	3	4	1	1
6*Adenosine synthase A (AdsA)
adsA	40	NA	1	31	3	4	1	1
6*Aureolysin gene involved in pathogenicity
aur	40	NA	1	31	3	4	1	1
6*coagulase gene that coagulate mammalian plasma
coa	39	NA	1	31	3	4	1	0
1*	Adherence
2*	Toxin system genes
3*	Enterotoxins
4*	Iron acquisition- and metabolism-related genes
5*	Host immune evasion genes
6*	Exoenzymes

## Sheet: all_vfdb
Type	ID	NUM_FOUND	adsA	aur	cap8A	cap8B	cap8C	cap8D	cap8E	cap8F	cap8G	cap8H	cap8I	cap8J	cap8K	cap8L	cap8M	cap8N	cap8O	cap8P	chp	clfA	clfB	coa	ebp	esaA	esaB	esaC	essA	essB	essC	esxA	esxB	fnbA	fnbB	geh	lip	hlb	hld	hlgA	hlgB	hlgC	hly.hla	hysA	icaA	icaB	icaC	icaD	icaR
398	20CS0422	53	+	+	+	+	+	+	+	+	+	.	.	.	.	+	+	+	+	+	.	+	+	+	+	+	+	.	+	+	.	+	.	+	+	+	+	+	+	+	+	+	+	+	+	+	+	+	+
398	20CS0423	55	+	+	+	+	+	+	+	+	+	.	.	.	.	+	+	+	+	+	.	+	+	+	+	+	+	.	+	+	.	+	.	+	+	+	+	+	+	+	+	+	+	+	+	+	+	+	+
398	20CS0424	54	+	+	+	+	+	+	+	+	+	.	.	.	.	+	+	+	+	+	.	+	+	+	+	+	+	.	+	+	.	+	.	+	+	+	+	+	+	+	+	+	+	+	+	+	+	+	+
398	20CS0425	54	+	+	+	+	+	+	+	+	+	.	.	.	.	+	+	+	+	+	.	+	+	+	+	+	+	.	+	+	.	+	.	+	+	+	+	+	+	+	+	+	+	+	+	+	+	+	+
398	20CS0426	54	+	+	+	+	+	+	+	+	+	.	.	.	.	+	+	+	+	+	.	+	+	+	+	+	+	.	+	+	.	+	.	+	+	+	+	+	+	+	+	+	+	+	+	+	+	+	+
398	21CS0029	54	+	+	+	+	+	+	+	+	+	.	.	.	.	+	+	+	+	+	.	+	+	+	+	+	+	.	+	+	.	+	.	+	+	+	+	+	+	+	+	+	+	+	+	+	+	+	+
398	21CS0031	54	+	+	+	+	+	+	+	+	+	.	.	.	.	+	+	+	+	+	.	+	+	+	+	+	+	.	+	+	.	+	.	+	+	+	+	+	+	+	+	+	+	+	+	+	+	+	+
398	21CS0033	54	+	+	+	+	+	+	+	+	+	.	.	.	.	+	+	+	+	+	.	+	+	+	+	+	+	.	+	+	.	+	.	+	+	+	+	+	+	+	+	+	+	+	+	+	+	+	+
398	21CS0131	54	+	+	+	+	+	+	+	+	+	.	.	.	.	+	+	+	+	+	.	+	+	+	+	+	+	.	+	+	.	+	.	+	+	+	+	+	+	+	+	+	+	+	+	+	+	+	+
398	21CS0132	52	+	+	.	.	+	+	+	+	+	.	.	.	.	+	+	+	+	+	.	+	+	+	+	+	+	.	+	+	.	+	.	+	+	+	+	+	+	+	+	+	+	+	+	+	+	+	+
504	21CS0133	59	+	+	+	+	+	+	+	+	+	+	+	+	+	+	+	+	+	+	.	+	+	+	+	+	+	+	+	+	+	+	+	.	.	+	+	+	+	+	+	+	+	+	+	+	+	+	+
398	21CS0134	54	+	+	+	+	+	+	+	+	+	.	.	.	.	+	+	+	+	+	.	+	+	+	+	+	+	.	+	+	.	+	.	+	+	+	+	+	+	+	+	+	+	+	+	+	+	+	+
398	21CS0135	54	+	+	+	+	+	+	+	+	+	.	.	.	.	+	+	+	+	+	.	+	+	+	+	+	+	.	+	+	.	+	.	+	+	+	+	+	+	+	+	+	+	+	+	+	+	+	+
504	21CS0136	58	+	+	+	+	+	+	+	+	+	+	+	+	+	+	+	+	+	+	.	.	+	+	+	+	+	+	+	+	+	+	+	.	.	+	+	+	+	+	+	+	+	+	+	+	+	+	+
398	21CS0137	54	+	+	+	+	+	+	+	+	+	.	.	.	.	+	+	+	+	+	.	+	+	+	+	+	+	.	+	+	.	+	.	+	+	+	+	+	+	+	+	+	+	+	+	+	+	+	+
398	21CS0188	59	+	+	+	+	+	+	+	+	+	.	.	.	.	+	+	+	+	+	+	+	+	+	+	+	+	.	+	+	.	+	.	+	+	+	+	+	+	+	+	+	+	+	+	+	+	+	+
398	21CS0189	54	+	+	+	+	+	+	+	+	+	.	.	.	.	+	+	+	+	+	.	+	+	+	+	+	+	.	+	+	.	+	.	+	+	+	+	+	+	+	+	+	+	+	+	+	+	+	+
398	21CS0190	53	+	+	+	+	+	+	+	+	+	.	.	.	.	+	+	+	+	+	.	+	+	+	+	+	+	.	+	+	.	+	.	+	.	+	+	+	+	+	+	+	+	+	+	+	+	+	+
398	21CS0191	54	+	+	+	+	+	+	+	+	+	.	.	.	.	+	+	+	+	+	.	+	+	+	+	+	+	.	+	+	.	+	.	+	+	+	+	+	+	+	+	+	+	+	+	+	+	+	+
398	21CS0192	54	+	+	+	+	+	+	+	+	+	.	.	.	.	+	+	+	+	+	.	+	+	+	+	+	+	.	+	+	.	+	.	+	+	+	+	+	+	+	+	+	+	+	+	+	+	+	+
1074	21CS0193	59	+	+	+	+	+	+	+	+	+	+	+	+	+	+	+	+	+	+	.	+	+	+	+	+	+	+	+	+	+	+	+	.	.	+	+	+	+	+	+	+	+	+	+	+	+	+	+
1074	21CS0661	59	+	+	+	+	+	+	+	+	+	+	+	+	+	+	+	+	+	+	.	+	+	+	+	+	+	+	+	+	+	+	+	.	.	+	+	+	+	+	+	+	+	+	+	+	+	+	+
1074	21CS0662	59	+	+	+	+	+	+	+	+	+	+	+	+	+	+	+	+	+	+	.	+	+	+	+	+	+	+	+	+	+	+	+	.	.	+	+	+	+	+	+	+	+	+	+	+	+	+	+
504	21CS0663	59	+	+	+	+	+	+	+	+	+	+	+	+	+	+	+	+	+	+	.	+	+	+	+	+	+	+	+	+	+	+	+	.	.	+	+	+	+	+	+	+	+	+	+	+	+	+	+
582	21CS0664	64	+	+	+	+	+	+	+	+	+	+	+	+	+	+	+	+	+	+	+	+	+	+	+	+	+	.	+	+	+	+	.	+	+	+	+	+	+	+	+	+	+	+	+	+	+	+	+
398	21CS0665	53	+	+	+	+	+	+	+	+	+	.	.	.	.	+	+	+	+	+	.	+	+	+	+	+	+	.	+	+	.	+	.	+	+	+	+	+	+	+	+	+	+	+	+	+	+	+	+
398	21CS0666	51	+	+	+	+	+	+	+	+	+	.	.	.	.	+	+	+	+	+	.	+	+	+	+	+	+	.	+	+	.	+	.	.	.	+	+	+	+	+	+	+	+	+	+	+	.	+	+
1074	21CS0667	59	+	+	+	+	+	+	+	+	+	+	+	+	+	+	+	+	+	+	.	+	+	+	+	+	+	+	+	+	+	+	+	.	.	+	+	+	+	+	+	+	+	+	+	+	+	+	+
398	21CS0668	53	+	+	+	+	+	+	+	+	+	.	.	.	.	+	+	+	+	+	.	+	+	+	+	+	+	.	+	+	.	+	.	+	+	+	+	+	+	+	+	+	+	+	+	+	+	+	+
479	21CS0670	60	+	+	+	+	+	+	+	+	+	+	+	+	+	+	+	+	+	+	.	+	+	.	.	+	+	+	+	+	+	+	+	+	+	+	+	+	+	+	+	+	+	+	+	+	+	+	+
398	21CS0671	53	+	+	+	+	+	+	+	+	+	.	.	.	.	+	+	+	+	+	.	+	.	+	+	+	+	.	+	+	.	+	.	+	+	+	+	+	+	+	+	+	+	+	+	+	+	+	+
398	21CS0672	55	+	+	+	+	+	+	+	+	+	.	.	.	.	+	+	+	+	+	.	+	+	+	+	+	+	.	+	+	.	+	.	+	+	+	+	+	+	+	+	+	+	+	+	+	+	+	+
398	21CS0673	54	+	+	+	+	+	+	+	+	+	.	.	.	.	+	+	+	+	+	.	+	+	+	+	+	+	.	+	+	.	+	.	+	+	+	+	+	+	+	+	+	+	+	+	+	+	+	+
398	22CS0019	54	+	+	+	+	+	+	+	+	+	.	.	.	.	+	+	+	+	+	.	+	+	+	+	+	+	.	+	+	.	+	.	+	+	+	+	+	+	+	+	+	+	+	+	+	+	+	+
398	22CS0128	54	+	+	+	+	+	+	+	+	+	.	.	.	.	+	+	+	+	+	.	+	+	+	+	+	+	.	+	+	.	+	.	+	+	+	+	+	+	+	+	+	+	+	+	+	+	+	+
398	22CS0129	54	+	+	+	+	+	+	+	+	+	.	.	.	.	+	+	+	+	+	.	+	+	+	+	+	+	.	+	+	.	+	.	+	+	+	+	+	+	+	+	+	+	+	+	+	+	+	+
398	22CS0203	55	+	+	+	+	+	+	+	+	+	.	.	.	.	+	+	+	+	+	.	+	+	+	+	+	+	.	+	+	.	+	.	+	+	+	+	+	+	+	+	+	+	+	+	+	+	+	+
398	22CS0204	53	+	+	+	+	+	+	+	+	+	.	.	.	.	+	+	+	+	+	.	+	+	+	+	+	+	.	+	+	.	+	.	+	+	+	+	+	+	+	+	+	+	+	+	+	+	+	+
398	22CS0205	55	+	+	+	+	+	+	+	+	+	.	.	.	.	+	+	+	+	+	.	+	+	+	+	+	+	.	+	+	.	+	.	+	+	+	+	+	+	+	+	+	+	+	+	+	+	+	+
398	22CS0206	55	+	+	+	+	+	+	+	+	+	.	.	.	.	+	+	+	+	+	.	+	+	+	+	+	+	.	+	+	.	+	.	+	+	+	+	+	+	+	+	+	+	+	+	+	+	+	+
8	ASM1342v1	63	+	+	+	+	+	+	+	+	+	.	.	.	.	+	+	+	+	+	+	+	+	+	+	+	+	+	+	+	+	+	+	+	+	+	+	+	+	+	+	+	+	+	+	+	+	+	+
			40	40	39	39	40	40	40	40	40	9	9	9	9	40	40	40	40	40	2	39	39	39	39	40	40	8	40	40	9	40	8	32	31	40	40	40	40	40	40	40	40	40	40	40	39	40	40
	adsA
	aur
	cap8A
	chp
	clfA
	coa
	ebp
	esaA
	esaB
	esaC
	essA
	essB
	essC
	esxA
	esxB
	fnbA
	fnbB
	lip
	geh
	hlb
	hld
	hlgA
	hlgB
	hlgC
	hly.hla
	hysA
	icaA
	icaB
	icaC
	icaD
	icaR
	isdA
	isdB
	isdC
	isdD
	isdE
	isdF
	map
	sak
	spa
	sbi
	scn
	sdrC
	sdrD
	sdrE
	sspA
	sspB
	sspC
	vWbp
	sea
	lukF.PV
[truncated: 23 more columns]

## Sheet: hclust_snps
ID	Type	Collection.date	City	ZIP	maxSNPs_1	maxSNPs_5	maxSNPs_10	maxSNPs_20	maxSNPs_50	maxSNPs_100	maxSNPs_200	maxSNPs_500	Methicillin	Benzylpenicillin	Oxacillin	Gentamicin	Ciprofloxacin	Moxifloxacin	Erythromycin	Clindamycin	Linezolid	Teicoplanin	Vancomycin	Tetracyclin	Tigecyclin	Fosfomycin	Fucidic.acid	Rifampicin	Trimethoprim.Sulfamethoxazol
20CS0422	398	2020	Neuhaus-Schierschnitz	96524				3	3	2	1	1	R	R	R	R	I	S	S	S	S	S	S	R	S	S	S	S	R
20CS0423	398	2020	Bad Salzungen	36433							6	1	S	R	S	S	I	S	S	S	S	S	S	R	S	S	S	S	S
20CS0424	398	2020	Unstrut-Hainich-Kreis	99998		2	1	1	1	1	2	1	R	R	R	S	R	R	S	S	S	S	S	R	S	S	S	S	S
20CS0425	398	2020	Unstrut-Hainich-Kreis	99998				1	1	1	2	1	R	R	R	S	R	R	S	S	S	S	S	R	S	S	S	S	S
20CS0426	398	2020	Abteroda Stadt Berka/Werra	99837							1	1	R	R	R	S	I	S	S	S	S	S	S	R	S	S	S	S	S
21CS0029	398	2021	Unstrut-Hainich-Kreis	99998			1	1	1	1	2	1	R	R	R	S	R	R	S	S	S	S	S	R	S	S	S	S	S
21CS0031	398	2021	Unstrut-Hainich-Kreis	99998	1	1	1	1	1	1	2	1	R	R	R	S	R	R	S	S	S	S	S	R	S	S	S	S	S
21CS0033	398	2021	Kreis Altenburger Land	4603						4	1	1	R	R	R	S	I	S	S	S	S	S	S	R	S	S	S	S	S
21CS0131	398	2021	Unstrut-Hainich-Kreis	99998		1	1	1	1	1	2	1	R	R	R	S	R	R	S	S	S	S	S	R	S	S	S	S	S
21CS0132	398	2021	Clodra Stadt Berga Elster	7980							1	1	R	R	R	R	R	R	S	S	S	S	S	R	S	S	S	S	R
21CS0133	504	2021	Altenburg	4601					4	5	4	3	S	S	S	S	I	S	S	S	S	S	S	S	S	S	S	S	S
21CS0134	398	2021	Nesse-Apfelstädt	99192					2	3	1	1	R	R	R	R	I	S	S	S	S	S	S	R	S	S	S	S	S
21CS0135	398	2021	Unstrut-Hainich-Kreis	99998		2	1	1	1	1	2	1	R	R	R	S	R	R	S	S	S	S	S	R	S	S	S	S	S
21CS0136	504	2021	Altenburg	4600					4	5	4	3	R	R	S	R	I	S	S	S	S	S	S	R	S	S	S	S	S
21CS0137	398	2021	Unstrut-Hainich-Kreis	99998	1	1	1	1	1	1	2	1	R	R	R	S	R	R	S	S	S	S	S	R	S	S	S	S	S
21CS0188	398	2021	Langenorla	7381							3	1	R	R	R	S	R	R	S	R	S	S	S	R	S	S	S	S	R
21CS0189	398	2021	Tanna bei Schleiz	7922						2	1	1	R	R	R	R	R	R	S	S	S	S	S	R	S	S	S	S	S
21CS0190	398	2021	Kreis Altenburger Land	4603				4	5	4	1	1	R	R	R	S	I	S	S	S	S	S	S	R	S	S	S	S	S
21CS0191	398	2021	Unstrut-Hainich-Kreis	99998				4	5	4	1	1	R	R	R	S	I	S	S	S	S	S	S	R	S	S	S	S	S
21CS0192	398	2021	Unstrut-Hainich-Kreis	99998				1	1	1	2	1	R	R	R	S	R	R	S	S	S	S	S	R	S	S	S	S	S
21CS0193	1074	2021	Bad Salzungen	36433								2	S	S	S	S	I	S	S	S	S	S	S	S	S	S	S	S	S
21CS0661	1074	2021	Remptendorf	7368						6	5	2	S	S	S	S	I	S	S	S	S	S	S	S	S	S	S	S	S
21CS0662	1074	2021	Tanna b Schleiz	7922						6	5	2	S	S	S	S	I	S	S	S	S	S	S	S	S	S	S	S	S
21CS0663	504	2021	Unstrut-Hainich-Kreis	99998						5	4	3	S	S	S	S	I	S	S	S	S	S	S	S	S	S	S	S	S
21CS0664	582	2021	Unstrut-Hainich-Kreis	99947									S	S	S	S	I	S	S	S	S	S	S	S	S	S	S	S	S
21CS0665	398	2021	Sonneberg	96524				3	3	2	1	1	R	R	R	R	I	S	S	S	S	S	S	R	S	S	S	S	R
21CS0666	398	2021	Unstrut-Hainich-Kreis	99998						1	2	1	R	R	R	S	R	R	S	S	S	S	S	R	S	S	S	S	S
21CS0667	1074	2021	Unstrut-Hainich-Kreis	99998						6	5	2	S	S	S	S	I	S	S	S	S	S	S	S	S	S	S	S	S
21CS0668	398	2021	Neuhaus-Schierschnitz	96524					3	2	1	1	R	R	R	R	I	S	S	S	S	S	S	R	S	S	S	S	R
21CS0670	479	2021	Gefell b Schleiz	7926									S	S	S	S	I	S	S	S	S	S	S	S	S	S	S	S	S
21CS0671	398	2021	Nesse-Apfelstädt	99192				2	2	3	1	1	R	R	R	R	I	S	S	S	S	S	S	R	S	S	S	S	S
21CS0672	398	2021	Osthausen-Wülfershausen	99310							6	1	R	R	R	S	I	S	R	R	S	S	S	R	S	S	S	S	R
21CS0673	398	2021	Nesse-Apfelstädt	99192				2	2	3	1	1	R	R	R	R	I	S	S	S	S	S	S	R	S	S	S	S	S
22CS0019	398	2022	Nesse-Apfelstädt	99192				2	2	3	1	1	R	R	R	R	I	S	S	S	S	S	S	R	S	S	S	S	S
22CS0128	398	2022	Nesse-Apfelstädt	99192					2	3	1	1	R	R	R	R	I	S	S	S	S	S	S	R	S	S	S	S	S
22CS0129	398	2022	Bad Salzungen	36433							1	1	R	R	R	S	I	S	S	S	S	S	S	R	S	S	S	S	S
22CS0203	398	2022	Bad Köstritz	7586					6	7	3	1	R	R	R	S	R	R	S	S	S	S	S	R	S	S	S	S	R
22CS0204	398	2022	Neuhaus-Schierschnitz	96524					3	2	1	1	R	R	R	R	I	S	S	S	S	S	S	R	S	S	S	S	R
22CS0205	398	2022	Ronneburg	7580							3	1	R	R	R	S	I	S	S	S	S	S	S	R	S	S	S	S	S
22CS0206	398	2022	Schwarzbach	7589					6	7	3	1	R	R	R	S	R	R	S	S	S	S	S	R	S	S	S	S	R
ASM1342v1	8

[truncated: 2 more sheets: plasmids, MLST]
